# Supplementary material for: The Antiplatelet Effect of 4-Methylcatechol in a Real Population Sample and Determination of the Mechanism of Action
Source: Nutrients. 2022 Nov 13;14(22):4798. doi: 10.3390/nu14224798 (PMC9694226; doi:10.3390/nu14224798)
Supplement: Supplementary file 1 [file nutrients-14-04798-s001.zip]

Archive with 1 entries (1 files):
- nutrients-1981216-supplementary.pdf
